# Supplementary material for: Clinical and inflammatory predictors of ICU admission and mortality in COVID-19: A retrospective multi-center cohort study from Saudi Arabia
Source: Medicine (Baltimore). 2026 Jan 2;105(1):e46716. doi: 10.1097/MD.0000000000046716 (PMC12778117; doi:10.1097/MD.0000000000046716)
Supplement: Supplementary file 2 [file medi-105-e46716-s002.xlsx]

## Sheet: Sheet1
Patient De-identifed Number	1st X-ray findings	Immidiate follow up xray	CXR findings on discharge/ last CXR	Any CT chest done	Radilogical variables: Chest CT	Radilogical variables: Lung volume	Radilogical variables: lung opacities	Radilogical variables: Lung opacities location	Radilogical variables on discharge: lung opacities	Radilogical variables on discharge: lung volume	Findings cateogries
100	21 February 2021. Low lung volume with bilateral patchy lung infiltrates predominantly affecting the middle and lower lung zones.	23 February 2021. There is progression of the bilateral lung opacities that became more diffuse with low lung volume.	10 March 2021. Persistant low lung volume. However the bilateral lung opacities has improved at the interval with minimal residual changes more at the left lung base.	None	No	Low	Diffuse symmetrical	Bilateral	Resolved	NA	Classic/probable
101	6 March 2021. Supain portable radiograph demonstrate bilateral lower lung zone opacity more on the right lung. The lung volume is reduced.	10 March 2021. PA radiograph with better technique; demonstrate right lower lung zone opacity with minimal changes at the left lower lung zone.	17 March 2021. Most of the lung infiltrate has resolved with mild reticulation at both lower lung zones.	None	No	Low	Diffuse asymmetrical	Bilateral (> Right)	Resolved	NA	Classic/probable
102	2 February 2021 low lung volume with bilateral middle and lower lung zone infiltrates more at the left lower lung zone.	4 February 2021 Low lung volume with progression of the bilateral lung infiltrate in the same distribution. More consolidative chnage in the left lung base.	8 March 2021 Intubation. Progression of the lung volume reduction with redominstration of the bilateral lung opacities at the same distribution more marked on the left lower lung zone.	None	No	Low	Diffuse symmetrical	Bilateral	Persistent	Low	Classic/probable
103	17 February 2021 Low lung volume with bilateral middle and lower lung zone opacities more severe on the left.	19 February 2021 ETT seen inposition. Marked left lung volume reduction. Bilateral infilterates progressed and became more diffuse.	8 March 2021 Still intbated Bilateral diffuse lung infiltrates more marked on the left lung.	None	No	Low	Diffuse symmetrical	Bilateral	Persistent	Low	Classic/probable
104	12 February 2021 Marked lung volume reduction with bilateral lung infiltrartes in the left lower and right middle and lower lung zones.	14 February 2021 Marked almost complete opacification of hte right lung. Infilterate in the left lung middle zone. The pateint is intubated. The lung volume is reduced in particualr the right lung.	28 February 2021 The lung volume is improved however mildly reduced. Almost complete resolution of the previously seen bilateral infiltrates. ETT srill seen in positon.	None	No	Low	Diffuse asymmetrical	Bilateral (> Right)	Resolved	Improved	Classic/probable
105	25 February 2021 Marked lung volume reduction with bilateral opacity at the lower and middle lung zones bilaterally.	28 February 2021 low lung volume with bilateral lung infiltrates at the middle and lower lung zones more marked at the left lung.	3 March 2021 bilateral lung infiltrates mainlu at the liddle and lower lung zones more marked on the left lung with lung volume reduction.	31 March 2021 There is bilateral predominantly peripheral diffue but more severe lower lobes ground glass opacities with approximatly 40% of lungs involvement. No fibrotic bands swwn or traction bronchieolectasis. No pleural effusion . No enlarged medistinal lymph nodes. Vascular thickening seen predominantly in the lower lobes. Left lower lobe atoll sign in keeping with probable organizing pneum…	Yes	Low	Diffuse asymmetrical	Bilateral (> Right)	Persistent	Low	Classic/probable
106	23 Februray 2021 The lung volume is maintained and no obvious lung infiltrate	25 February 2021 The lugn voume is reduced with bilateral patchy ling infilterate predominantly at the left lower lung zone.	3 March 2021 There is bilateral patchy lung infilterate mildly progressed more at the left lower lung zone with decreased lung volume.	none	No	Low	Diffuse asymmetrical	Bilateral (> Left)	Persistent	Low	Classic/probable
107	7 March 2021 Right lung diffuse infiltrates with minimal left lung lower lung zone infiltrate	10 March 2021 Bilateral infiltrate predominantly lower and middle lung zones more on the left	28 March 2021 The right lung is diffusely opacified with areas of possible traction bronchioliectasis. The left lung have similar findings affecting the lower and middle zones with relative sparing of the upper zone.	none	No	Low	Diffuse asymmetrical	Bilateral (> Right)	Persistent	Low	Classic/probable		0
108	21 March 2021 Low lung volume with left lung middle and lower zones infiltrates	23 March 2021 Low lung volume with bilateral middle and lower lung zone infilatrate.	None	None	No	Low	Focal unilateral	Left	Resolved	Low	Indeterminate
109	20 March 2021 Low lung volume with bilateral lower lung zone infiltrates more on the left	None	None	None	No	Low	Diffuse asymmetrical	Bilateral (> Left)	NA	NA	Classic/probable		0
110	12 March 2021 Low lung volume with bilateral lower lung zone infilterate more marked on the left	15 March 2021 Low lung volume with bilateral lower lung zone infiltrate with new infiltrate in the right middle lung zone.	24 March 2021 Progression of the lung volume reduction with bilateral lower lung zone infilterates	None	No	Low	Focal aymmetrical	Bilateral (> Left)	Persistent	Low	Classic/probable
111	18 March 2021 There is left lung middle and lower lung zone infiltrates	3/22/2021 Marked progression of hte left lung infiltrate ; almost comlete white out of the left lung. Mild reticularinfilterate in the right lung.	2 April 2021 Perisitant left lung diffuse infiltrate with mild improvement of the right lung infiltrate	None	No	Low	Focal unilateral	Left	Persistent	Low	Indeterminate
112	27 April 2021 Low lung volume with bilateral peripheral lung infiltrate	NA	NA	NA	No	Low	Focal symmetrical	Bilateal peripheral	Na	Na	Classic/probable
113	28 April 2021. Low lung volume without significant lung infiltrates. Minimal atelectasis in the left lung base.	01 May 2021. Persistant low lung volume with mild progression of the left lung base opacity.	08 May 2021. Persitant low lung volume. Dramatic progression of bilateral lung infiltrates affecting both lung diffusely. Persistant ateelctasis/consolidation at the left lung base.	None	No	Low	Focal asymmetrical	Bilateral (> Left)	Persistent	Low	Classic/probable
114	27 April 2021. Low lung volume with minimal bilateral peripheral lung infiltrates.	28 April 2021. Low lung volume with progression of the bilteral lung infiltrates.	None	None	No	Low	Focal symmetrical	Bilateral	Persistent	Low	Classic/probable
115	23 April 2021. Marked low lung volume with bilateral lower lung zones opacity.	24 April 2021. Marked low lung volume with bilateral lower lung zone opacity; with mild progression on the left lung.	25 April 2021. Persistant low lung volume with bilateral lung opacities with similar extent and distribution; affecting the left lung more.	None	No	Low	Diffuse asymmetrical	Bilateral (> Left)	Persistent	Low	Classic/probable
116	28 April 2021. Low lung volume with bilateral peripheral infiltrates more marked on the right lung.	01 May 2021. Progression of the bilateral lung infiltrates ; more severly affecting the left lung.	05 May 2021. Persistant low lung volume with progression of the bilateral lung infiltrates.	None	No	Low	Diffuse asymmetrical	Bilateral (> Left)	Persistent	Low	Classic/probable
117	23 April 2021. Low lung volume with bilateral peripheral lung infiltrates more marked at the left lower lung zones.	27 April 2021. Persistant low lung volume with progression of the bilateral peripheral lung infiltrates more marked on the left lung.	06 May 2021. ETT seen in position. The lung volume is reduced in particular the right lung. There is bilateral opacities more marked on the left lung.	29 April 2021. There is bilateral peripheral and peribronchovascular ground glass opacities with more consolidative chnages toward the lung bases. The estimated affection of both lungs ia approximately 70 %. There is no pleural effusion or enlarged medistinal lymph nodes.	Yes	Low	Focal asymmetrical	Bilateral (> Left)	Persistent	Low	Classic/probable
118	24 April 2021. The lung volume is maintained. No obvious lung infiltrates.	4/28/2021. There is interval development of right lower lung zone opacity. The lung volume is maintained.	11 May 2021. ETT is seen in position. The right lung base opacity has improved; however; there is cystic changes at the same segment likely represent bronchieactasis. Interval development of bilateral patchy lung infiltrate with left lung base atelectasis.	None	No	preserved	Focal unilateral	Right	Resolved	Maintained	Indeterminate
119	26 April 2021. Low lung volume with bilateral peipheral lung infiltrates .	None	None	None	No	Low	Focal symmetrical	Bilateral	NA	NA	Classic/probable
120	09 June 2021. Supine portable radiograph demonstrate bilateral basla opacities more marked on the right lung.	09 June 2021. Supine portable radiograph demonstrate low lung volume , opacity at the right lung base. ETT seen in positon.	17 July 2021. Low lung volume. ETT has been removed. Mild residual opacity at the elft lung base; otherwsie the lungs are clear.	CT abdomen dated 24 June 2021. The visuaized lung bases demonstrate bilateral peripheral consolidation more marked at the left lung base.	Yes	Low	Diffuse asymmetrical	Bilateral (> Right)	Resolved	Improved	Classic/probable
121	29 May 2021. Supine portable radiography demonstrate low lung volume with bilateral lung opacities more marked at the left lung base.	31 May 2021. Follow up study demonstrate the same findings.	09 June 2021. Supine portable radiograph demonstrate progression of the left lung opacification with ,arked regression of the lung volume.	CT chest dated 15 June 2021 demonstrate bilateral predominantly peripheral patchy opacities and peribronchovascular ground glass nodules, more consolidative changes in the left upper lobe and right lower lobe.	Yes	Low	Diffuse asymmetrical	Bilateral (> Left)	Persistent	Low	Classic/probable
122	01 June 2021. Bilateal basal peripheral lung opacities; the lung volume is maintained.	05 June 2021. Marked progression of the bilateral peripheral lung opacities more marked at the right lung base. Low lung volume.	28 June 2021. Supine portasble radiography demonstrate ETT in positin. Low lung volume with progressive bilateral lung opacities more marjed at the lung bases with interval development of subcatenoues emphysema.	CT chest dated 28 June 2021. The lung parenchyma demonstrate bilateral peripheral ground glass oapcities involving all lobes in keeping with COVID-19 infection. Consolidation with air bronchogram in the middle and both lower lobes. Surgical emphysema involving the anterior chest wall and neck. ETT seen in positon.	Yes	Low	Diffuse asymmetrical	Bilateral (> Right)	Persistent	Low	Classic/probable
123	25 May 2021. Supine portable radiography. Low lung volume with bilateral predominantly lower lung zone and peripheral.	30 May 2021. Supine portable radiography. Interval development of bilateral subcatenoues emphysema and pneumomedistinum.	17 June 2021. Interval resolution of the pneumomedistinum. The subcatenoues emphysema has rgress. Low lung volume in particular the right lung with patchy infiltrates.	None	No	Low	Diffuse asymmetrical	Bilateral (> Right)	Persistent	Low	Classic/probable
124	31 May 2021. Supine portable radiography demonstrate low lung volume. Bilateral middle lung zone consolidation.	02 June 2021. Supine portable radiography. Interval intubation. Progression of the bilateral patchy consolidation.	28 June 2021. Marked progression of the bilateral lung infiltrates .	None	No	Low	Focal symmetrical	Bilateral	Persistent	Low	Indeterminate
125	31 May 2021. Supine portable radiograph demonstrate faint bilateral patchy lung infiltrate. Low lung volume. ETT seen in position.	02 June 2021. Interval development of left lower lobe collapse.	20 June 2021. Interval extubation. Persistant lowe lung voluem with patchy bilateral reticulation/infilterate.	None		Low	Diffuse asymmetrical	Bilateral (> Left)	Persistent	Low	Classic/probable
126	17 May 2021. Median stenotomy wires with Mitral valve prosthesis. Low lung volume with bilateral lung infiltrates mainly at the middle and lower lung zones. Left lower lobe consolidation/atelectasis.	19 May 2021. Marked progression of the bilateral lung patchy consolidation with low lung volume.	13 June 2021. Compelte whiteout lungs indicative of severe progrssion of the disease.	None	No	Low	Diffuse asymmetrical	Bilateral (> Left)	Persistent	Low	Classic/probable
127	08 June 2021. Supine portable radiography demonstrate bilateral lower lung zone opacities.	12 June 2021. Marked progression of the bilateral lung infiltrates with more consolidation in the right lung woth reduced lung volume.	14 June 2021. Mild improvement of the lung areation with persistant patchy opacities both lungs.	None	No	Low	Diffuse asymmetrical	Bilateral (> Right)	Persistent	Low	Classic/probable
128	07 June 2021. Bilateral consolidation ; in the right lower lung zone and in the left middle lung zone.	09 June 2021. Post intubation ; improved lung volume with persistant consolidation in the same distribution.	15 June 2021. Complete resolutaion of the bilateral lung consolidation. ETT still in position.	None	No	Low	Diffuse asymmetrical	Bilateral (> Right)	Resolved	Improved	Classic/probable
129	04 June 2021. Clear lungs with maintained volume.	06 June 2021. Low lung volume with atelectasis at the left lung base.	20 June 2021. Low lung voluem with bilateral predominantly lower lung zone infiltrates.	None	No	Low	Focal unilateral	Left	Persistent	Low	Classic/probable
130	27 May 2021. Low lung volume with bilateral lower lung zone infiltrates more on the left.	30 May 2021. Low lung volume with patchy infiltrates on the left lung base	28 June 2021. ETT seen in position. Marked redustion of the lung volume with marked bilateral lung infiltrates more at the lower lung zones.	None	No	Low	Diffuse asymmetrical	Bilateral (> Left)	Persistent	Low	Classic/probable
131	07 June 2021. Low lung volume. Left lung lower zone opacity.	09 June 2021. Low lung volume. Left lung lower zone opacity.	28 June 2021. Interval intubation . Pneumomedistinum. Bilateral patchy infiltrates.	None	No	Low	Focal unilateral	Left	Persistent	Low	Indeterminate
132	07 June 2021. Low lung volume with bilateral peripheral lung opacities.	08 June 2021. Marked progression of the bilateral lower and middle lung zone patchy infiltrates.	28 june 2021. ETT seen in position. Right central line. Improvement of the right lung infiltrate ; however; it does progress on the left.	None	No	Low	Diffuse asymmetrical	Bilateral (> Left)	Persistent	Low	Classic/probable
133	22 May 2021. Low lung voume with patchy infiltrate in the left lower lung zone.	27 May 2021. Progression of the lung volume reduction with mild progression of the bilateral patchy infiltrates	16 June 2021. ETT seen in position. MArked bilateral lung infiltrate with almost complete whiteout of the left lung.	None	No	Low	Focal unilateral	Left	Persistent	Low	Indeterminate
134	22 May 2021. Low lung volume . Bilateral lower lung consolidation.	24 May 2021. ETT seen in position. Progression of the bilateral lung infiltrate with new consolidation at the left upper lobe.	12 June 2021. ETT seen in position. Marked progression of the bilateral lung infiltrates with almost compelet whiteout of the left lung.	None	No	Low	Diffuse symmetrical	Bilateral	Persistent	Low	Classic/probable
135	04 June 2021. Low lung volume with bilateral lower lung zones patchy infiltrates.	06 June 2021. Progression of the bilateral lower lung zone patchy consolidatoin.	10 June 2021. Further progression of the bilateral lung infiltrates more marked on the left lung.	None	No	Low	Diffuse symmetrical	Bilateral	Persistent	Low	Classic/probable
136	05 June 2021. Low lung volume without obvious lung infiltrates or consolidation	07 June 2021. Marked reduction of the lung volume with development of bilatera lower lung zones opacities more on the left.	02 July 2021. ETT seen in positon. MArked progression of the bilateral lung infiltrates with almost complete whiteout of both lungs.	None	No	Low	Diffuse asymmetrical	Bilateral (> Left)	Persistent	Low	Classic/probable
137	25 June 2021. Low lung volume with bilateralperihailer opacities and bilateal focal opacities at the right middle and left lower lung zones.	28 June 2021. Mild progression of the bilateral perihailr and peripheral opacites.	04 JULY 2021. Further progression of the bilateral patchy opacities invoving now even the middle lung zones.	None	No	Low	Focal bilateral	Bilateral (> Right)	Persistent	Low	Classic/probable
138	19 June 2021. Low lung volume with very minimal bilateral pulmonary infilterates	23 June 2021. Further progression of the bilateral patchy infilterate with more consoldative / atelectasis in the left lower lobe.	03 July 2021. ETT seein position. Further progression of the disease process with almost complete whiteout of both lungs more on the left.	None	No	Low	Focal bilateral	Bilateral	Persistent	Low	Classic/probable
139	24 June 2021. Low lung volume with bilateral patchy lower and middle lung zone opacities.	25 June 2021. Low lung volume with bilateral patchy lower and middle lung zone opacities; without significant interval chanegs.	01 July 2021. Low lugn volume with redominstration of the bilateral lower lung zone patchy opacities.	CT chest dated 23 December 2021. Linear opacities suggestive of atelectasis with ground glass opacities likely post COVID infection changes, however no overt signs that suggest interstitial lung disease or fibrosis.	Yes	Low	Focal bilateral	Bilateral	Persistent	Low	Classic/probable
140	8 June 2021. Marked low lung volume with bilateral lower lung zone opacities.	13 June 2021. Further progression with development of bilateral peripheral patchy lung opacitirs.	11 July 2021. Tracheostomy seen in position. Improved lung volume . Almost complete resolution of the bialteral peripheral opacitie with midl residual at both lung bases.	None	No	Low	Diffuse symmetrical	Bilateral	Improved	Improved	Classic/probable
141	25 April 2021. Low lung volume with bilatearal lower ling zones opacities with focal consolidation at the right upper lung zone.	28 April 2021. No significant interval changes.	05 May 2021. ETT seen in position. Low lung volume with diffuse bilateral reticulation and ground glass opacification.	None	No	Low	Diffuse asymmetrical	Bilateral (> Right)	Persistent	Low	Classic/probable
142	04 May 2021. Low lung volume. Bilateral lower lung zone consolidation ; the left lung consolidation is larger with air bronchogram.	07 May 2021. Further reduction of the lung volume with progression of the left lung consolidation.	None	None	No	Low	Diffuse asymmetrical	Bilateral (> Left)	NA	NA	Indeterminate
143	25 June 2021. Low lung volume with Right upper and left lower zone consolidation.	29 June 2021. ETT seen in position. Almost complete white out of the right lung with persistant left lung lower zone opacity.	11 July 2021. Complete whiteout both lungs.	CT chest ( pulmonary angiogram ) dated 26 June 2021. No pulmonary embolism. Right upper and superior segment of the right lower lobe consolidation. Bilateral lower lung linear opacities suggest atelectasis.	Yes	Low	Diffuse asymmetrical	Bilateral (> Right)	Persistent	Low	Indeterminate
144	Suboptimal study, poor inspiratory effort and patient is tilted, so cannot assessed cardiac size. Bilateral multifocal airspace opacities noted, predominantly at lower lung zones, suggestive of infectious process, likely related to COVID-19. No sizable pleural effusion	there is interval progression of bilateral multifocal airspace opacities noted, predominantly at lower lung zones, suggestive of infectious process, likely related to COVID-19 infection.	There is interval progression of the bilateral air space opacfication with no sizable pleurae effusion.		No	Low	Diffuse asymmetrical	Bilateral (> Left)	Persistent	Low	Classic/probable
145	There are bilateral lower lung predominant peripheral consolidation. No sizable plerual effusion is seen.	As compared to the previous study, there is no significant interval changes.	There is interval improvement of right lung aeration. There is interval worsening of left lower zone aeration. Left costophrenic angle is obliterated could be due to small pleural effusion.		No	Low	Diffuse asymmetrical	Bilateral (> Left)	Persistent	Low	Classic/probable
146	here is decrease lung volume more in the left side, with mild leftward shift of the trachea. There is bilateral lung radio-opacity more pronounced at mid-lower zones, for clinical correlation. Clear CP angles. No oneumothorax.	Atelectatic patches in the lower lungs with ground glass opacities, unchanged.	progression of the bilateral lung opacities.		No	Low	Diffuse asymmetrical	Bilateral (> Right)	Persistent	Low	Classic/probable
147	No clinical data. Suboptimal study please repeat	-	-		No	Low	Diffuse symmetrical	Bilateral	NA	NA	Classic/probable
148	Suboptimal study.	There is interval improvement of both lungs aeration, predominantly basal, with persistent patchy bilateral airspace opacities. The rest has not been changed.	-		No	Low	Diffuse asymmetrical	Bilateral (> Right)	Persistent	Low	Classic/probable
149	Slight further worsening of of patchy bilateral interstitial and air space opacities, likely infection vs. acute interstitial pneumonitis.	Comparison: 01.03.2021 There is progression of the predominantly peripheral opacities more marked at the right lung.	Suboptimal limited study. The lung volume has improved, with bilateral diffuse airspace opacity.		No	Low	Focal bilateral	Bilateral (> Left)	Persistent	Low	Classic/probable
150	Re-demonstration of the lung infiltrate more pronounced at right mid lower zone and left lower zone . Lung volume are preserved on the either sides. Left CP angle is oblitrated, could be related to pleural effusion. Cardiac silhouette is not enlarged. Curvilinear calcification of the aortic knuckle.	As compared to the previous study, there is redemonstration of bilateral multifocal airspace opacities seen, more on right sided, predominantly at lower lung zones, suggestive of infectious process. No other significant interval changes	not reported		No	preserved	Diffuse asymmetrical	Bilateral (> Right)	Persistent	Low	Classic/probable
151	Bilateral petchy consolidations at lower zones.	Persistent bilateral diffuse lung infiltration with obliteration of the left costophrenic angle	As compared to the previous study, there is interval improvement of the bilateral lungs aeration with decrease of air space opacities.	CT pulmonary angiogram study was performed during the admission which demonstrate bilateral peribronchovascular groundglass opacities associated with reduced lung volume. No pleural effusion. Positive pulmonary embolism was identified.	Yes	preserved	Diffuse asymmetrical	Bilateral (> Left)	Persistent	Low	Classic/probable
152	Bilateral multifocal airspace opacities seen, predominantly at lower lung zones, more on right side, suggestive of infectious process, likely related to COVID-19. Normal cardiac size and configuration. No sizable pleural effusion.	-	-		No	preserved	Diffuse asymmetrical	Bilateral (> Right)	Persistent	Low	Classic/probable
153	Bilateral multifocal airspace opacities noted, predominantly at lower lung zones, suggestive of infectious process, likely related to COVID-19. Normal cardiac size and configuration. No sizable pleural effusion.	No significant interval change as compared to prior chest radiograph done on 25/3/2020.	No significant interval changes.	CT scan of the chest was performed during the admission demonstrate classical bilateral diffuse groundglass opacities with more consolidative opacity toward the lung bases. No pulmonary embolism was identified however there was a pneumomediastinum.	YES	preserved	Diffuse asymmetrical	Bilateral (> Left)	Persistent	Low	Classic/probable
154	inadequate inspiration. No sizable effusion	Comparison with CXR dated 29-3-2021 Bilateral extensive air-space shadowing noted more at right side suggestive of lung infiltration. No pleural effusion. Normal cardiac size. ETT in place	No significant interval changes, again noted bilateral patchy consolidations. No obvious pleural effusion.	CT pulmonary angiogram study was performed during the admission which demonstrate classical bilateral however minimal peripheral groundglass opacities with more consolidative opacities toward the lung bases bilaterally more severe and the left side. No pulmonary embolism was identified.	Yes	preserved	Diffuse asymmetrical	Bilateral (> Right)	Persistent	Low	Classic/probable
155	The study is suboptimal due to poor inspiratory effort. There is left lower lung patchy air space opacity. No sizable pleural effusion.	There has been interval insertion of endotracheal tube; tip in good position. Otherwise, no significant changes are seen.	As compared to the previous study, there is no significant interval changes apart from interval removal of ETT		No	Low	Diffuse asymmetrical	Bilateral (> Right)	Persistent	Low	Classic/probable
